# Supplementary material for: Matriptase-dependent epidermal pre-neoplasm in zebrafish embryos caused by a combination of hypotonic stress and epithelial polarity defects
Source: PLoS Genet. 2023 Aug 11;19(8):e1010873. doi: 10.1371/journal.pgen.1010873 (PMC10446194; doi:10.1371/journal.pgen.1010873)
Supplement: S1 Appendix — (XLSX) [file pgen.1010873.s005.xlsx]

## Sheet: Figure 1A
clint1a +/- incross, E3 vs 250 mM Mannitol
experiment 1					experiment 2					experiment 3
P value and statistical significance					P value and statistical significance					P value and statistical significance
Test	Chi-square				Test	Chi-square				Test	Chi-square
Chi-square, df	0.06326, 1				Chi-square, df	0.09634, 1				Chi-square, df	0.02193, 1
z	0.2515				z	0.3104				z	0.1481
P value	0.8014				P value	0.7563				P value	0.8823
P value summary	ns				P value summary	ns				P value summary	ns
One- or two-sided	Two-sided				One- or two-sided	Two-sided				One- or two-sided	Two-sided
Statistically significant (P < 0.05)?	No				Statistically significant (P < 0.05)?	No				Statistically significant (P < 0.05)?	No
Data analyzed	wt	phenotype	Total		Data analyzed	wt	phenotype	Total		Data analyzed	wt	phenotype	Total
E3, clint1a	50	15	65		E3, clint1a	46	13	59		E3, clint1a	47	15	62
E3, 250 mM Mannitol, clint1a	45	15	60		E3, 250 mM Mannitol, clint1a	56	18	74		E3, 250 mM Mannitol, clint1a	50	15	65
Total	95	30	125		Total	102	31	133		Total	97	30	127
Percentage of row total	wt	phenotype			Percentage of row total	wt	phenotype			Percentage of row total	wt	phenotype
E3, clint1a	76.92%	23.08%			E3, clint1a	77.97%	22.03%			E3, clint1a	75.81%	24.19%
E3, 250 mM Mannitol, clint1a	75.00%	25.00%			E3, 250 mM Mannitol, clint1a	75.68%	24.32%			E3, 250 mM Mannitol, clint1a	76.92%	23.08%
clint1a +/- incross, control vs st14a MO injected
experiment 1					experiment 2
P value and statistical significance					P value and statistical significance
Test	Chi-square				Test	Chi-square
Chi-square, df	0.4973, 1				Chi-square, df	0.1363, 1
z	0.7052				z	0.3692
P value	0.4807				P value	0.712
P value summary	ns				P value summary	ns
One- or two-sided	Two-sided				One- or two-sided	Two-sided
Statistically significant (P < 0.05)?	No				Statistically significant (P < 0.05)?	No
Data analyzed	wt	phenotype	Total		Data analyzed	wt	phenotype	Total
clint1a; ctr MO	20	10	30		clint1a; ctr MO	43	16	59
clint1a; mat1a MO	45	16	61		clint1a; mat1a MO	44	14	58
Total	65	26	91		Total	87	30	117
Percentage of row total	wt	phenotype			Percentage of row total	wt	phenotype
clint1a	66.67%	33.33%			clint1a	72.88%	27.12%
clint1a; mat1a MO	73.77%	26.23%			clint1a; mat1a MO	75.86%	24.14%
epcam +/- incross, E3 vs 250 mM Mannitol
experiment 1					experiment 2					experiment 3
P value and statistical significance					P value and statistical significance					P value and statistical significance
Test	Chi-square				Test	Chi-square				Test	Chi-square
Chi-square, df	0.07953, 1				Chi-square, df	0.03825, 1				Chi-square, df	0.1074, 1
z	0.282				z	0.1956				z	0.3278
P value	0.7779				P value	0.8449				P value	0.7431
P value summary	ns				P value summary	ns				P value summary	ns
One- or two-sided	Two-sided				One- or two-sided	Two-sided				One- or two-sided	Two-sided
Statistically significant (P < 0.05)?	No				Statistically significant (P < 0.05)?	No				Statistically significant (P < 0.05)?	No
Data analyzed	wt	phenotype	Total		Data analyzed	wt	phenotype	Total		Data analyzed	wt	phenotype	Total
E3, epcam	34	11	45		E3, epcam	39	13	52		E3, epcam	33	8	41
mannitol epcam	39	11	50		mannitol epcam	49	15	64		mannitol epcam	78	22	100
Total	73	22	95		Total	88	28	116		Total	111	30	141
Percentage of row total	wt	phenotype			Percentage of row total	wt	phenotype			Percentage of row total	wt	phenotype
E3, epcam	75.56%	24.44%			E3, epcam	75.00%	25.00%			E3, epcam	80.49%	19.51%
mannitol epcam	78.00%	22.00%			mannitol epcam	76.56%	23.44%			mannitol epcam	78.00%	22.00%
epcam +/- incross, control vs st14a MO injected
experiment 1					experiment 2					experiment 3
P value and statistical significance					P value and statistical significance					P value and statistical significance
Test	Chi-square				Test	Chi-square				Test	Chi-square
Chi-square, df	0.04964, 1				Chi-square, df	0.003161, 1				Chi-square, df	0.1362, 1
z	0.2228				z	0.05622				z	0.369
P value	0.8237				P value	0.9552				P value	0.7121
P value summary	ns				P value summary	ns				P value summary	ns
One- or two-sided	Two-sided				One- or two-sided	Two-sided				One- or two-sided	Two-sided
Statistically significant (P < 0.05)?	No				Statistically significant (P < 0.05)?	No				Statistically significant (P < 0.05)?	No
Data analyzed	wt	phenotpye	Total		Data analyzed	wt	phenotpye	Total		Data analyzed	wt	phenotpye	Total
epcam control	35	11	46		epcam control	33	9	42		epcam control	44	16	60
epcam st14a MO	39	11	50		epcam st14a MO	34	9	43		epcam st14a MO	45	14	59
Total	74	22	96		Total	67	18	85		Total	89	30	119
Percentage of row total	wt	phenotpye			Percentage of row total	wt	phenotpye			Percentage of row total	wt	phenotpye
epcam control	76.09%	23.91%			epcam control	78.57%	21.43%			epcam control	73.33%	26.67%
epcam st14a MO	78.00%	22.00%			epcam st14a MO	79.07%	20.93%			epcam st14a MO	76.27%	23.73%
atp1b1a+/- incross, E3 vs 250 mM Mannitol								statistics		Table Analyzed	atp1b1a e3 vs mannitol
	wt	he	weak	medium	strong	n				P value and statistical significance
atp1b1a+/-, 250 mM Mannitol	43	0	2	5	7	57				Test	Chi-square
atp1b1a+/-, E4	51	0	0	0	0	51				Chi-square, df	43.78, 1
										z	6.616
	wt	he	weak	medium	strong					P value	<0.0001
atp1b1a+/-, 250 mM Mannitol	75.4386	0	3.50877	8.77193	12.2807					P value summary	****
atp1b1a+/-, E4	100	0	0	0	0					One- or two-sided	Two-sided
										Statistically significant (P < 0.05)?	Yes
	wt	he	weak	medium	strong	n
atp1b1a+/-, 250 mM Mannitol	32	0	1	4	5	42				Data analyzed	wt	phenotype	Total
atp1b1a+/-, E4	42	0	0	0	0	42				atp1b1a+/-, 250 mM Mannitol	117	39	156
										atp1b1a+/-, E4	153	0	153
	wt	he	weak	medium	strong					Total	270	39	309
atp1b1a+/-, 250 mM Mannitol	76.1905	0	2.38095	9.52381	11.9048
atp1b1a+/-, E4	100	0	0	0	0					Percentage of row total	wt	phenotype
										atp1b1a+/-, 250 mM Mannitol	75.00%	25.00%
	wt	he	weak	medium	strong	n				atp1b1a+/-, E4	100.00%	0.00%
atp1b1a+/-, 250 mM Mannitol	42	0	2	6	7	57
atp1b1a+/-, E4	60	0	0	0	0	60				Percentage of column total	wt	phenotype
										atp1b1a+/-, 250 mM Mannitol	43.33%	100.00%
	wt	he	weak	medium	strong					atp1b1a+/-, E4	56.67%	0.00%
atp1b1a+/-, 250 mM Mannitol	73.6842	0	3.50877	10.5263	12.2807
atp1b1a+/-, E4	100	0	0	0	0					Percentage of grand total	wt	phenotype
										atp1b1a+/-, 250 mM Mannitol	37.86%	12.62%
Combined for Chi Square test										atp1b1a+/-, E4	49.51%	0.00%
	wt	he	weak	medium	strong	n
atp1b1a+/-, 250 mM Mannitol	117	0	5	15	19	156
atp1b1a+/-, E4	153	0	0	0	0	153
	wt	he	weak	medium	strong
atp1b1a+/-, 250 mM Mannitol	75	0	3.20513	9.61538	12.1795
atp1b1a+/-, E4	100	0	0	0	0
atp1b1a+/- incross, control vs st14a MO injected											Table Analyzed	atp1b1a vs atp1b1a st14a MO
	wt	he	weak	medium	strong	n
uninjected control	73	0	2	10	10	95					P value and statistical significance
matriptase 1a MO	65	20	0	0	0	85					Test	Chi-square
control	68	2	3	12	7	92					Chi-square, df	98.63, 2
matriptase 1a MO	146	38	0	0	0	184					P value	<0.0001
											P value summary	****
percentage											One- or two-sided	NA
	wt	he	weak	medium	strong						Statistically significant (P < 0.05)?	Yes
uninjected control	76.8421	0	2.10526	10.5263	10.5263
matriptase 1a MO	76.4706	23.5294	0	0	0						Data analyzed
control	73.913	2.17391	3.26087	13.0435	7.6087						Number of rows	2
matriptase 1a MO	79.3478	20.6522	0	0	0						Number of columns	3
combined for Chi Square test
	wt	he	epidermal phenotype	n
uninjected control	141	2	44	187
matriptase 1a MO	211	58	0	269
	strong	medium	mild	no						Table Analyzed	hai1a hi2217
E3, hai1a(hi2217)	20	17	8	138
E3, 250 mM Mannitol, hai1a(hi2217)	2	28	9	210						P value and statistical significance
										Test	Chi-square
										Chi-square, df	22.82, 3
										P value	<0.0001
										P value summary	****
										One- or two-sided	NA
										Statistically significant (P < 0.05)?	Yes
										Data analyzed
										Number of rows	2
										Number of columns	4
hai1a E3 matriptase control	15	17	1	95						Table Analyzed	hai1a st14a MO
hai1a E3 matriptase		0	0	27
										P value and statistical significance
										Test	Chi-square
										Chi-square, df	29.75, 3
										P value	<0.0001
										P value summary	****
										One- or two-sided	NA
										Statistically significant (P < 0.05)?	Yes
										Data analyzed
										Number of rows	2
										Number of columns	4

## Sheet: Figure 1 F
hai1a MO injected, E3 vs 250 mM Mannitol					Table Analyzed	hai1a MO 27 hpf
number of embryos with phenotype
	strong	medium	weak	wt	P value and statistical significance
hai1a MO 27hpf E3	30	24	6	0	Test	Chi-square
hai1a MO 27hpf E3	2	23	40	2	Chi-square, df	51.42, 3
					P value	<0.0001
					P value summary	****
					One- or two-sided	NA
					Statistically significant (P < 0.05)?	Yes
					Data analyzed
					Number of rows	2
					Number of columns	4
					Table Analyzed	hai1a MO 2 dpf
	strong	medium	weak	wt	P value and statistical significance
hai1a MO 48 hpf E3	6	10	8	6	Test	Chi-square
hai1a MO 48 hpf E3	0	4	28	19	Chi-square, df	22.51, 3
					P value	<0.0001
					P value summary	****
					One- or two-sided	NA
					Statistically significant (P < 0.05)?	Yes
					Data analyzed
					Number of rows	2
					Number of columns	4

## Sheet: Figure 1G
mmp9 qPCR
relative quantity mmp9/gapdh											relative quantity mmp9/gapdh
hai1a MO, E3	hai1a MO, 250 mM mannitol to e3 ratio	wt E3 to E3									pso(atp1b1a-/-) hypotonic	pso isotonic	wt isotonic
1	0.305732	0.0636943									1	0.1	0.1
1	0.810155	0.0220751									1	0.14	0.085
1	0.163934	0.163934									1	0.065	0.12
1	0.706602	0.169378
ANOVA summary											ANOVA summary
F	23.72										F	1410
P value	0.0003										P value	<0.0001
P value summary	***										P value summary	****
Significant diff. among means (P < 0.05)?	Yes										Significant diff. among means (P < 0.05)?	Yes
R squared	0.8405										R squared	0.9979
Brown-Forsythe test											Brown-Forsythe test
F (DFn, DFd)	39.67 (2, 9)										F (DFn, DFd)	2.414 (2, 6)
P value	<0.0001										P value	0.1701
P value summary	****										P value summary	ns
Are SDs significantly different (P < 0.05)?	Yes										Are SDs significantly different (P < 0.05)?	No
Bartlett's test											Bartlett's test
Bartlett's statistic (corrected)											Bartlett's statistic (corrected)
P value											P value
P value summary											P value summary
Are SDs significantly different (P < 0.05)?											Are SDs significantly different (P < 0.05)?
ANOVA table	SS	DF	MS	F (DFn, DFd)	P value						ANOVA table	SS	DF	MS	F (DFn, DFd)	P value
Treatment (between columns)	1.611	2	0.8056	F (2, 9) = 23.72	P=0.0003						Treatment (between columns)	1.614	2	0.807	F (2, 6) = 1410	P<0.0001
Residual (within columns)	0.3057	9	0.03397								Residual (within columns)	0.003433	6	0.0005722
Total	1.917	11									Total	1.617	8
Data summary											Data summary
Number of treatments (columns)	3										Number of treatments (columns)	3
Number of values (total)	12										Number of values (total)	9
Number of families	1										Number of families	1
Number of comparisons per family	3										Number of comparisons per family	3
Alpha	0.05										Alpha	0.05
Tukey's multiple comparisons test	Mean Diff.	95.00% CI of diff.	Below threshold?	Summary	Adjusted P Value						Tukey's multiple comparisons test	Mean Diff.	95.00% CI of diff.	Below threshold?	Summary	Adjusted P Value
e3 vs. mannitol to e3 ratio	0.5034	0.1395 to 0.8673	Yes	**	0.0096	E-F					pso hypo vs. pso iso	0.8983	0.8384 to 0.9583	Yes	****	<0.0001	A-B
e3 vs. wt to E3	0.8952	0.5314 to 1.259	Yes	***	0.0002	E-G					pso hypo vs. wt iso	0.8983	0.8384 to 0.9583	Yes	****	<0.0001	A-C
mannitol to e3 ratio vs. wt to E3	0.3918	0.02797 to 0.7557	Yes	*	0.0358	F-G					pso iso vs. wt iso	0	-0.05993 to 0.05993	No	ns	>0.9999	B-C
Test details	Mean 1	Mean 2	Mean Diff.	SE of diff.	n1	n2	q	DF			Test details	Mean 1	Mean 2	Mean Diff.	SE of diff.	n1	n2	q	DF
e3 vs. mannitol to e3 ratio	1	0.4966	0.5034	0.1303	4	4	5.463	9			pso hypo vs. pso iso	1	0.1017	0.8983	0.01953	3	3	65.05	6
e3 vs. wt to E3	1	0.1048	0.8952	0.1303	4	4	9.715	9			pso hypo vs. wt iso	1	0.1017	0.8983	0.01953	3	3	65.05	6
mannitol to e3 ratio vs. wt to E3	0.4966	0.1048	0.3918	0.1303	4	4	4.252	9			pso iso vs. wt iso	0.1017	0.1017	0	0.01953	3	3	0	6

## Sheet: Figure 1H
BrdU positive cells per area
hai1a Mo E3	hai1a MO, 250 mM mannitol	wt e3
9.58173	6.31111	0
12.9237	4.32772	0
11.8437	1.93615	0.141059
12.1136	0	0.840243
5.63702
12.6957
Table Analyzed	hai1a MO data
Data sets analyzed	A-C
ANOVA summary
F	26.57
P value	<0.0001
P value summary	****
Significant diff. among means (P < 0.05)?	Yes
R squared	0.8285
Brown-Forsythe test
F (DFn, DFd)	1.442 (2, 11)
P value	0.2778
P value summary	ns
Are SDs significantly different (P < 0.05)?	No
Bartlett's test
Bartlett's statistic (corrected)	7.247
P value	0.0267
P value summary	*
Are SDs significantly different (P < 0.05)?	Yes
ANOVA table	SS	DF	MS	F (DFn, DFd)	P value
Treatment (between columns)	301	2	150.5	F (2, 11) = 26.57	P<0.0001
Residual (within columns)	62.32	11	5.665
Total	363.3	13
Data summary
Number of treatments (columns)	3
Number of values (total)	14
Number of families	1
Number of comparisons per family	3
Alpha	0.05
Tukey's multiple comparisons test	Mean Diff.	95.00% CI of diff.	Below threshold?	Summary	Adjusted P Value
hai1a MO E3 vs. hai1a MO 250 mM mannitol	7.656	3.506 to 11.81	Yes	**	0.0011	A-B
hai1a MO E3 vs. wt e3	10.55	6.404 to 14.70	Yes	****	<0.0001	A-C
hai1a MO 250 mM mannitol vs. wt e3	2.898	-1.647 to 7.444	No	ns	0.2406	B-C
Test details	Mean 1	Mean 2	Mean Diff.	SE of diff.	n1	n2	q	DF
hai1a MO E3 vs. hai1a MO 250 mM mannitol	10.8	3.144	7.656	1.536	6	4	7.047	11
hai1a MO E3 vs. wt e3	10.8	0.2453	10.55	1.536	6	4	9.714	11
hai1a MO 250 mM mannitol vs. wt e3	3.144	0.2453	2.898	1.683	4	4	2.435	11

## Sheet: Fig3P
NFkB responder line: mean intensity gfp
wt	atp1b1a MO	atp1b1a MO mat1a MO
12.307	24.8	8.92
22.308	30.028	7.168
19.816	35.074	15.71
19.151	30.392
	39.79
statistics:
Table Analyzed	Data 1
Data sets analyzed	A-C
ANOVA summary
F	18.94
P value	0.0006
P value summary	***
Significant diff. among means (P < 0.05)?	Yes
R squared	0.808
Brown-Forsythe test
F (DFn, DFd)	0.1804 (2, 9)
P value	0.8379
P value summary	ns
Are SDs significantly different (P < 0.05)?	No
Bartlett's test
Bartlett's statistic (corrected)
P value
P value summary
Are SDs significantly different (P < 0.05)?
ANOVA table	SS	DF	MS	F (DFn, DFd)	P value
Treatment (between columns)	943.4	2	471.7	F (2, 9) = 18.94	P=0.0006
Residual (within columns)	224.1	9	24.9
Total	1168	11
Data summary
Number of treatments (columns)	3
Number of values (total)	12
Number of families	1
Number of comparisons per family	3
Alpha	0.05
Tukey's multiple comparisons test	Mean Diff.	95.00% CI of diff.	Below threshold?	Summary	Adjusted P Value
wt vs. atp1b1a MO	-13.62	-22.97 to -4.275	Yes	**	0.0071	A-B
wt vs. atp1b1a MO mat1a MO	7.796	-2.845 to 18.44	No	ns	0.1569	A-C
atp1b1a MO vs. atp1b1a MO mat1a MO	21.42	11.24 to 31.59	Yes	***	0.0006	B-C
Test details	Mean 1	Mean 2	Mean Diff.	SE of diff.	n1	n2	q	DF
wt vs. atp1b1a MO	18.4	32.02	-13.62	3.348	4	5	5.754	9
wt vs. atp1b1a MO mat1a MO	18.4	10.6	7.796	3.811	4	3	2.893	9
atp1b1a MO vs. atp1b1a MO mat1a MO	32.02	10.6	21.42	3.644	5	3	8.311	9

## Sheet: Fig3 Q
BrDU incorporation, Brdu positive cells/ area
atp1b1a sibling	atp1b1a mutant	atp1b1a sibling, st14a MO	atp1b1a mutant, st14a MO
22.527	41.1842	10.409	13.1673
22.5445	32.7184	21.2028	21.131
14.8424	44.9345	12.2811	23.3212
12.7142	58.5028		34.8928
	37.0058
Table Analyzed	Data 1
Data sets analyzed	A-D
ANOVA summary
F	10.75
P value	0.001
P value summary	**
Significant diff. among means (P < 0.05)?	Yes
R squared	0.7289
Brown-Forsythe test
F (DFn, DFd)	0.2982 (3, 12)
P value	0.8261
P value summary	ns
Are SDs significantly different (P < 0.05)?	No
Bartlett's test
Bartlett's statistic (corrected)
P value
P value summary
Are SDs significantly different (P < 0.05)?
ANOVA table	SS	DF	MS	F (DFn, DFd)	P value
Treatment (between columns)	2086	3	695.4	F (3, 12) = 10.75	P=0.0010
Residual (within columns)	776.1	12	64.67
Total	2862	15
Data summary
Number of treatments (columns)	4
Number of values (total)	16
Number of families	1
Number of comparisons per family	6
Alpha	0.05
Tukey's multiple comparisons test	Mean Diff.	95.00% CI of diff.	Below threshold?	Summary	Adjusted P Value
sib vs. mut	-24.71	-40.73 to -8.696	Yes	**	0.0031	A-B
sib vs. sib mat mo	3.526	-14.71 to 21.76	No	ns	0.9379	A-C
sib vs. mut mat mo	-4.971	-21.85 to 11.91	No	ns	0.818	A-D
mut vs. sib mat mo	28.24	10.80 to 45.67	Yes	**	0.0021	B-C
mut vs. mut mat mo	19.74	3.725 to 35.76	Yes	*	0.015	B-D
sib mat mo vs. mut mat mo	-8.497	-26.73 to 9.738	No	ns	0.532	C-D
Test details	Mean 1	Mean 2	Mean Diff.	SE of diff.	n1	n2	q	DF
sib vs. mut	18.16	42.87	-24.71	5.395	4	5	6.478	12
sib vs. sib mat mo	18.16	14.63	3.526	6.142	4	3	0.8119	12
sib vs. mut mat mo	18.16	23.13	-4.971	5.687	4	4	1.236	12
mut vs. sib mat mo	42.87	14.63	28.24	5.873	5	3	6.8	12
mut vs. mut mat mo	42.87	23.13	19.74	5.395	5	4	5.175	12
sib mat mo vs. mut mat mo	14.63	23.13	-8.497	6.142	3	4	1.956	12

## Sheet: Fig3 R
mmp9 qPCR
	sample ID	mmp9 Ct Mean	gapdh Ct Mean	Delta Ct Mean	Delta Delta Ct	RQ
	atp1b1a -/-	18.3853	17.2817	1.10363	-5.45556	43.882
	atp1b1a sibling	24.8436	18.2844	6.55918	0	1
	atp1b1a -/-	18.4868	17.2641	1.22271	-5.39595	42.106
	atp1b1a sibling	24.4445	17.8258	6.61866	0	1
	atp1b1a -/-	18.6002	17.5439	1.0563	-5.07016	33.5947
	atp1b1a sibling	23.9321	17.8057	6.12646	0	1
	sample ID	mmp9 Ct Mean	gapdh Ct Mean	Delta Ct Mean	Delta Delta Ct	RQ
st14a-/-	atp1b1a -/-; st14a-/-	21.085	18.3895	2.6955	-2.05986	4.16945
st14a-/-	atp1b1a sibling, st14a-/-	27.3881	22.6327	4.75535	0	1
st14a-/-	atp1b1a -/-; st14a-/-	22.8952	20.2234	2.67179	-2.97408	7.85757
st14a-/-	atp1b1a sibling, st14a-/-	23.2038	17.5579	5.64587	0	1
st14a-/-	atp1b1a -/-; st14a-/-	21.4474	17.8986	3.54878	-1.78892	3.45557
st14a-/-	atp1b1a sibling, st14a-/-	23.387	18.0493	5.3377	0	1
ANOVA summary							Number of families	1
F	118.8						Number of comparisons per family	6
P value	<0.0001						Alpha	0.05
P value summary	****
Significant diff. among means (P < 0.05)?	Yes						Tukey's multiple comparisons test	Mean Diff.	95.00% CI of diff.	Below threshold?	Summary	Adjusted P Value
R squared	0.978						atp1b1a sibling vs. atp1b1a-/-	-38.87	-46.69 to -31.04	Yes	****	<0.0001	A-B
							atp1b1a sibling vs. atp1b1a sibling, st14a-/-	0	-7.828 to 7.828	No	ns	>0.9999	A-C
Brown-Forsythe test							atp1b1a sibling vs. atp1b1a-/-, st14a-/-	-4.2	-12.03 to 3.628	No	ns	0.3749	A-D
F (DFn, DFd)	1.327 (3, 8)						atp1b1a-/- vs. atp1b1a sibling, st14a-/-	38.87	31.04 to 46.69	Yes	****	<0.0001	B-C
P value	0.3318						atp1b1a-/- vs. atp1b1a-/-, st14a-/-	34.67	26.84 to 42.49	Yes	****	<0.0001	B-D
P value summary	ns						atp1b1a sibling, st14a-/- vs. atp1b1a-/-, st14a-/-	-4.2	-12.03 to 3.628	No	ns	0.3749	C-D
Are SDs significantly different (P < 0.05)?	No
							Test details	Mean 1	Mean 2	Mean Diff.	SE of diff.	n1	n2	q	DF
Bartlett's test							atp1b1a sibling vs. atp1b1a-/-	1	39.87	-38.87	2.444	3	3	22.49	8
Bartlett's statistic (corrected)							atp1b1a sibling vs. atp1b1a sibling, st14a-/-	1	1	0	2.444	3	3	0	8
P value							atp1b1a sibling vs. atp1b1a-/-, st14a-/-	1	5.2	-4.2	2.444	3	3	2.43	8
P value summary							atp1b1a-/- vs. atp1b1a sibling, st14a-/-	39.87	1	38.87	2.444	3	3	22.49	8
Are SDs significantly different (P < 0.05)?							atp1b1a-/- vs. atp1b1a-/-, st14a-/-	39.87	5.2	34.67	2.444	3	3	20.06	8
							atp1b1a sibling, st14a-/- vs. atp1b1a-/-, st14a-/-	1	5.2	-4.2	2.444	3	3	2.43	8
ANOVA table	SS	DF	MS	F (DFn, DFd)	P value
Treatment (between columns)	3194	3	1065	F (3, 8) = 118.8	P<0.0001
Residual (within columns)	71.71	8	8.963
Total	3265	11
Data summary
Number of treatments (columns)	4
Number of values (total)	12
Number of families	1
Number of comparisons per family	6
Alpha	0.05

## Sheet: Fig4 A,B
qPCR
st14a					hai1a
	atp1b1a sibling	atp1b1a mutant				atp1b1a sibling	atp1b1a mutant
relative quantity	1	1.6			relative quantity	1	2.5
relative quantity	1	0.5			relative quantity	1	0.6
relative quantity	1	1.2			relative quantity	1	2.1
Unpaired t test					Unpaired t test
P value	0.7713				P value	0.2736
P value summary	ns				P value summary	ns
Significantly different (P < 0.05)?	No				Significantly different (P < 0.05)?	No
One- or two-tailed P value?	Two-tailed				One- or two-tailed P value?	Two-tailed
t, df	t=0.3111, df=4				t, df	t=1.268, df=4
How big is the difference?					How big is the difference?
Mean of column F	1				Mean of column H	1
Mean of column G	1.1				Mean of column I	1.733
Difference between means (G - F) ± SEM	0.1000 ± 0.3215				Difference between means (I - H) ± SEM	0.7333 ± 0.5783
95% confidence interval	-0.7925 to 0.9925				95% confidence interval	-0.8723 to 2.339
R squared (eta squared)	0.02362				R squared (eta squared)	0.2867
F test to compare variances					F test to compare variances
F, DFn, Dfd	Infinity, 2, 2				F, DFn, Dfd	Infinity, 2, 2
P value	<0.0001				P value	<0.0001
P value summary	****				P value summary	****
Significantly different (P < 0.05)?	Yes				Significantly different (P < 0.05)?	Yes
Data analyzed					Data analyzed
Sample size, column F	3				Sample size, column H	3
Sample size, column G	3				Sample size, column I	3

## Sheet: Fig4 C 
luminescence unit after 15 min
No Transfection	Par2b/320 Osm	Par2b+St14a/320 Osm	Par2b+St14a/270 Osm	Par2b+St14a/230 Osm	Par2b+St14a/150 Osm
163	365	690.667	715	821	1600
196.333	336.667	570.667	701.667	680.333	1308.33
172.333	236	333	371.667	402.667	713
172.333	275.5	459.333	562.667	745.667	900
166	240	567.25	757.5	895.75	1231.75
luminescence unit after 45 min
No Transfection	Par2b/320 Osm	Par2b+St14a/320 Osm	Par2b+St14a/270 Osm	Par2b+St14a/230 Osm	Par2b+St14a/150 Osm
246.333	804	1905.33	2088.67	2432	3638.33
239.667	752	1416	1441.33	1820	2486
239	2195.5	5452.67	5943	6922	9032.33
239	1525	14804.3	22130	23647	28551.3
246.333	383	1560.25	2036	2846.25	4174

## Sheet: Fig4 D
ratio 150 mOsm to 320 mOsm, 15 min
Par2b+St14a/320 Osm	Par2b+St14a/270 Osm	Par2b+St14a/230 Osm	Par2b+St14a/150 Osm
1	1.07472	1.4002	3.79222
1	1.55983	1.46866	4.15242
1	1.39863	1.71821	4.91753
1	1.5621	2.55757	3.3971
1	1.58136	2.00382	3.03056
ANOVA summary						Number of families	1
F	40.19					Number of comparisons per family	6
P value	<0.0001					Alpha	0.05
P value summary	****
Significant diff. among means (P < 0.05)?	Yes					Tukey's multiple comparisons test	Mean Diff.	95.00% CI of diff.	Below threshold?	Summary	Adjusted P Value
R squared	0.8828					Par2b+St14a/320 Osm vs. Par2b+St14a/270 Osm	-0.4353	-1.242 to 0.3717	No	ns	0.4364	A-B
						Par2b+St14a/320 Osm vs. Par2b+St14a/230 Osm	-0.8297	-1.637 to -0.02271	Yes	*	0.0428	A-C
Brown-Forsythe test						Par2b+St14a/320 Osm vs. Par2b+St14a/150 Osm	-2.858	-3.665 to -2.051	Yes	****	<0.0001	A-D
F (DFn, DFd)	3.349 (3, 16)					Par2b+St14a/270 Osm vs. Par2b+St14a/230 Osm	-0.3944	-1.201 to 0.4126	No	ns	0.5182	B-C
P value	0.0455					Par2b+St14a/270 Osm vs. Par2b+St14a/150 Osm	-2.423	-3.230 to -1.616	Yes	****	<0.0001	B-D
P value summary	*					Par2b+St14a/230 Osm vs. Par2b+St14a/150 Osm	-2.028	-2.835 to -1.221	Yes	****	<0.0001	C-D
Are SDs significantly different (P < 0.05)?	Yes
						Test details	Mean 1	Mean 2	Mean Diff.	SE of diff.	n1	n2	q	DF
Bartlett's test						Par2b+St14a/320 Osm vs. Par2b+St14a/270 Osm	1	1.435	-0.4353	0.2821	5	5	2.183	16
Bartlett's statistic (corrected)						Par2b+St14a/320 Osm vs. Par2b+St14a/230 Osm	1	1.83	-0.8297	0.2821	5	5	4.16	16
P value						Par2b+St14a/320 Osm vs. Par2b+St14a/150 Osm	1	3.858	-2.858	0.2821	5	5	14.33	16
P value summary						Par2b+St14a/270 Osm vs. Par2b+St14a/230 Osm	1.435	1.83	-0.3944	0.2821	5	5	1.977	16
Are SDs significantly different (P < 0.05)?						Par2b+St14a/270 Osm vs. Par2b+St14a/150 Osm	1.435	3.858	-2.423	0.2821	5	5	12.15	16
						Par2b+St14a/230 Osm vs. Par2b+St14a/150 Osm	1.83	3.858	-2.028	0.2821	5	5	10.17	16
ANOVA table	SS	DF	MS	F (DFn, DFd)	P value
Treatment (between columns)	23.98	3	7.994	F (3, 16) = 40.19	P<0.0001
Residual (within columns)	3.182	16	0.1989
Total	27.16	19
Data summary
Number of treatments (columns)	4
Number of values (total)	20

[truncated: 25 more sheets: Fig4 E, Fig4 F, Fig4 G, Fig4 H, Fig4 I, Fig 5 M, Fig 5 N, Fig 6D, Fig 6H, Fig 7K, Fig 7L, Fig 7X, Fig 7Y, FigS1 I, FigS1 J, FigS2E, FigS2 I, FigS2 Q, FigS3 A, FigS3 B …]
